# Supplementary material for: Direct Mechanical Thrombectomy Versus Prior Bridging Intravenous Thrombolysis in Acute Ischemic Stroke: A Systematic Review and Meta-Analysis
Source: Life (Basel). 2023 Jan 9;13(1):185. doi: 10.3390/life13010185 (PMC9863165; doi:10.3390/life13010185)
Supplement: Supplementary file 1 [file life-13-00185-s001.zip]

Archive with 2 entries (2 files):
- Data Supplement.pdf
- PRISMA 2020 Checklist.pdf
